# Supplementary material for: A revision of the millipede genus Riukiupeltis Verhoeff, 1939 (Diplopoda, Polydesmida, Paradoxosomatidae), with comments on the status of related species
Source: Zookeys. 2011 Dec 20;(156):25–40. doi: 10.3897/zookeys.156.2009 (PMC3253568; doi:10.3897/zookeys.156.2009)
Supplement: XML Treatment for Riukiupeltis [file zookeys.156.2009-treatment1.xml]

<!DOCTYPE tp:taxon-treatment
  PUBLIC "-//TaxonX//DTD Taxonomic Treatment Publishing DTD v0 20100105//EN" "tax-treatment-NSO.dtd">
<tp:taxon-treatment xmlns:tp="http://www.plazi.org/taxpub"><tp:treatment-meta><mixed-citation publication-type="journal"><person-group><name><surname>Nguyen</surname><given-names>Anh D.</given-names></name><name><surname>Korsós</surname><given-names>Zoltán</given-names></name></person-group><article-title>A revision of the millipede genus 
                    <italic>Riukiupeltis</italic> Verhoeff, 1939 (Diplopoda, Polydesmida, Paradoxosomatidae), with comments on the status of related species
                </article-title><source>Zookeys</source><day>20</day><month>12</month><year>2011</year><volume>2011</volume><issue>156</issue><fpage>25</fpage><lpage>40</lpage><pub-id pub-id-type="doi">10.3897/zookeys.156.2009</pub-id></mixed-citation></tp:treatment-meta><tp:nomenclature><tp:taxon-name>
                        <tp:taxon-name-part taxon-name-part-type="genus">Riukiupeltis</tp:taxon-name-part>
                    <object-id xmlns:xlink="http://www.w3.org/1999/xlink" xlink:type="simple">http://species-id.net/wiki/Riukiupeltis</object-id>
                    </tp:taxon-name><tp:taxon-authority>Verhoeff, 1939</tp:taxon-authority><tp:nomenclature-citation-list><tp:nomenclature-citation><tp:taxon-name>Riukiupeltis</tp:taxon-name><comment> Verhoeff, 1939: Zoologischer Anzeiger 127 (5/6): 121–125 Type species: <italic><tp:taxon-name>Riukiupeltis jamashinai</tp:taxon-name></italic> Verhoeff, 1939, by monotypy</comment></tp:nomenclature-citation><tp:nomenclature-citation><tp:taxon-name>Riukiupeltis</tp:taxon-name><comment>:– <xref ref-type="bibr" rid="B2">Attems 1940</xref>: Das Tierreich 70: 546–547.</comment></tp:nomenclature-citation><tp:nomenclature-citation><tp:taxon-name>Riukiupeltis</tp:taxon-name><comment>:– <xref ref-type="bibr" rid="B8">Takakuwa 1954</xref>: <italic>[Diplopoda of Japan]</italic>: 51.</comment></tp:nomenclature-citation><tp:nomenclature-citation><tp:taxon-name>Riukiupeltis</tp:taxon-name><comment>:– <xref ref-type="bibr" rid="B5">Jeekel 1968</xref>: <italic>On the classification and geographical distribution of the family <tp:taxon-name>Paradoxosomatidae</tp:taxon-name> (Diplopoda, Polydesmida)</italic>, Nederlandse Entomologische Vereiniging: 62, 76. (placed in the tribe <tp:taxon-name>Tonkinosomatini</tp:taxon-name>)</comment></tp:nomenclature-citation></tp:nomenclature-citation-list></tp:nomenclature><tp:treatment-sec sec-type="Diagnosis"><title>Diagnosis.</title><p>Gonofemorite strongly curved, distal part somewhat swollen and membraneous. Postfemoral region demarcated from femorite by obvious cingulum, and bent continuously forming almost a complete circle with femorite. Postfemoral regions consisting of a thick, strong and free solenomere, and an extremely short solenophore (= tibiotarsus).</p></tp:treatment-sec><tp:treatment-sec sec-type="Type species"><title>Type species.</title><p><italic><tp:taxon-name>Riukiupeltis jamashinai</tp:taxon-name></italic> Verhoeff, 1939</p></tp:treatment-sec><tp:treatment-sec sec-type="Remarks"><title>Remarks.</title><p>This genus is relatively close to the genus <italic><tp:taxon-name>Chamberlinius</tp:taxon-name></italic> Wang, 1956, however, it definitely differs in gonopod conformation: femorite without lamina; solenophore very short, thick, and without any basal processes.</p></tp:treatment-sec><ref-list><ref id="B2"><mixed-citation xmlns:xlink="http://www.w3.org/1999/xlink" xlink:type="simple"><person-group><name name-style="western"><surname>Attems</surname><given-names>C</given-names></name></person-group> (<year>1953</year>)<article-title> Myriopoden von Indochina. Expedition von Dr. C. Dawydoff (1938–1939). Mémoires du Muséum National d’Histoire Naturelle, Paris {N. S., Sér. A, Zool.</article-title><source>} </source><volume>5</volume> (<issue>3</issue>): <fpage>133</fpage>-<lpage>230</lpage>.</mixed-citation></ref><ref id="B8"><mixed-citation xmlns:xlink="http://www.w3.org/1999/xlink" xlink:type="simple"><person-group><name name-style="western"><surname>Takakuwa</surname><given-names>Y</given-names></name></person-group> (<year>1954</year>)<source> [Diplopoden aus Japan und ihn angrenzenden Gebieten].</source><publisher-name>Japan Society for the Promotion of Science</publisher-name>, <publisher-loc>Tokyo</publisher-loc>, <lpage>241</lpage> pp.[in Japanese with German summary]</mixed-citation></ref><ref id="B5"><mixed-citation xmlns:xlink="http://www.w3.org/1999/xlink" xlink:type="simple"><person-group><name name-style="western"><surname>Jeekel</surname><given-names>CAW</given-names></name></person-group> (<year>1968</year>)<source> On the classification and geographical distribution of the family Paradoxosomatidae (Diplopoda, Polydesmida). Nederlandse Entomologische Vereiniging 62, 162 pp.</source></mixed-citation></ref></ref-list></tp:taxon-treatment>
