# Supplementary material for: A revision of the millipede genus Riukiupeltis Verhoeff, 1939 (Diplopoda, Polydesmida, Paradoxosomatidae), with comments on the status of related species
Source: Zookeys. 2011 Dec 20;(156):25–40. doi: 10.3897/zookeys.156.2009 (PMC3253568; doi:10.3897/zookeys.156.2009)
Supplement: XML Treatment for Riukiupeltis jamashinai [file zookeys.156.2009-treatment2.xml]

<!DOCTYPE tp:taxon-treatment
  PUBLIC "-//TaxonX//DTD Taxonomic Treatment Publishing DTD v0 20100105//EN" "tax-treatment-NSO.dtd">
<tp:taxon-treatment xmlns:tp="http://www.plazi.org/taxpub"><tp:treatment-meta><mixed-citation publication-type="journal"><person-group><name><surname>Nguyen</surname><given-names>Anh D.</given-names></name><name><surname>Korsós</surname><given-names>Zoltán</given-names></name></person-group><article-title>A revision of the millipede genus 
                    <italic>Riukiupeltis</italic> Verhoeff, 1939 (Diplopoda, Polydesmida, Paradoxosomatidae), with comments on the status of related species
                </article-title><source>Zookeys</source><day>20</day><month>12</month><year>2011</year><volume>2011</volume><issue>156</issue><fpage>25</fpage><lpage>40</lpage><pub-id pub-id-type="doi">10.3897/zookeys.156.2009</pub-id></mixed-citation></tp:treatment-meta><tp:nomenclature><tp:taxon-name>
                        <tp:taxon-name-part taxon-name-part-type="genus">Riukiupeltis</tp:taxon-name-part>
                        <tp:taxon-name-part taxon-name-part-type="species">jamashinai</tp:taxon-name-part>
                    <object-id xmlns:xlink="http://www.w3.org/1999/xlink" xlink:type="simple">http://species-id.net/wiki/Riukiupeltis_jamashinai</object-id>
                    </tp:taxon-name><tp:taxon-authority>Verhoeff, 1939</tp:taxon-authority><xref ref-type="fig" rid="F1">Figs 1</xref><xref ref-type="fig" rid="F2">2</xref><xref ref-type="fig" rid="F6">6A</xref><xref ref-type="fig" rid="F7">7A</xref><xref ref-type="fig" rid="F8">8A</xref><xref ref-type="fig" rid="F9">Map 1</xref><tp:nomenclature-citation-list><tp:nomenclature-citation><tp:taxon-name>Riukiupeltis jamashinai</tp:taxon-name><comment> Verhoeff, 1939: Zoologischer Anzeiger, 127 (5/6): 125, figs 8–9.</comment></tp:nomenclature-citation><tp:nomenclature-citation><tp:taxon-name>Riukiupeltis jamashinai</tp:taxon-name><comment>:– <xref ref-type="bibr" rid="B2">Attems 1940</xref>: Das Tierreich 70: 547, fig. 693.</comment></tp:nomenclature-citation><tp:nomenclature-citation><tp:taxon-name>Riukiupeltis jamashinai</tp:taxon-name><comment>:– <xref ref-type="bibr" rid="B8">Takakuwa 1954</xref>: <italic>[Diplopoda of Japan]</italic>, 52, figs 51–52.</comment></tp:nomenclature-citation><tp:nomenclature-citation><tp:taxon-name>Riukiupeltis jamashinai</tp:taxon-name><comment>:– <xref ref-type="bibr" rid="B5">Jeekel 1968</xref>: <italic>On the classification and geographical distribution of the family <tp:taxon-name>Paradoxosomatidae</tp:taxon-name> (Diplopoda, <tp:taxon-name>Polydesmida</tp:taxon-name>)</italic>, Nederlandse Entomologische Vereiniging: 76.</comment></tp:nomenclature-citation><tp:nomenclature-citation><tp:taxon-name>Riukiupeltis jamashinai</tp:taxon-name><comment>:– <xref ref-type="bibr" rid="B7">Nakamura and Korsós 2010</xref>: Acta Arachnologica 59(2): 82.</comment></tp:nomenclature-citation></tp:nomenclature-citation-list></tp:nomenclature><tp:treatment-sec sec-type="Material studied"><title>Material studied.</title><p>Holotype male, in fragments – only 11 segments in 5 pieces – with segments around gonopods missing, Reg.-Nr. ZSMA20052252, and two slides with gonopods, Reg.-Nr. ZSMA20035204, and legpairs 1–7, Reg.-Nr. ZSMA20035205 (all BSCZ).</p><!--PageBreak--><!--PageBreak--><p>New records: 2 males, 2 females, Japan, Ryukyu Archipelago, Miyako-jima Island, Rinko-abu (cave), 21 August 1979; 8 males, 2 females, Japan, Ryukyu Archipelago, Miyako-jima Island, Fukumine-no-kara (cave), 25 August 1979; 1 male, 1 female, 1 juv., 1 fragment, Japan, Ryukyu Archipelago, Miyako-jima Island, Nishibe zuzaga (cave), 26 August 1979, all leg. M. Shimojana (in the collection of M. Shimojana, Okinawa).</p></tp:treatment-sec><tp:treatment-sec sec-type="Distribution"><title>Distribution.</title><p>Japan, Ryukyu Archipelago, Miyako-jima island.</p></tp:treatment-sec><tp:treatment-sec sec-type="Remarks"><title>Remarks.</title><p>Although after the description of <italic><tp:taxon-name>Riukiupeltis jamashinai</tp:taxon-name></italic> in 1939, <xref ref-type="bibr" rid="B5">Jeekel (1968)</xref> and <xref ref-type="bibr" rid="B4">Hoffman (1973)</xref> commented that gonopod tibiotarsus is missing in this species, Verhoeff’s line drawing clearly shows it as depicted from the slide preparation (<xref ref-type="fig" rid="F1">Fig. 1</xref>). Re-examining the type specimen and the slide of the gonopod, as well as studying newly identified specimens found in Shimojana’s collection, we are able to confirm that a gonopod tibiotarsus (=solenophore, <bold><italic>sph</italic></bold> in <xref ref-type="fig" rid="F2">Fig. 2</xref>) is present, although it is small and closely attached to solenomere (<bold><italic>sl</italic></bold>in <xref ref-type="fig" rid="F2">Fig. 2</xref>).</p><fig id="F1" position="float" orientation="portrait"><label>Figure 1.</label><caption><p><italic><tp:taxon-name>Riukiupeltis jamashinai</tp:taxon-name></italic> Verhoeff, 1939, right gonopod preparation of holotype (slide Reg.-Nr. ZSMA20035204) (red arrow marks solenophore)</p></caption><graphic xmlns:xlink="http://www.w3.org/1999/xlink" xlink:href="ZooKeys-156-025-g001.jpg" position="float" orientation="portrait" xlink:type="simple"/></fig><fig id="F2" position="float" orientation="portrait"><label>Figure 2.</label><caption><p><italic><tp:taxon-name>Riukiupeltis jamashinai</tp:taxon-name></italic> Verhoeff, 1939, left gonopod of male from Fukumine-no-kara cave, Miyako-jima Island, 25 August 1979, leg. M. Shimojana <bold>A</bold> mesal view <bold>B</bold> dorsal view <bold>C</bold> ventro-lateral view (<italic>sl</italic> = solenomere, <italic>sph</italic> = solenophore or tibiotarsus). Scale bars = 0.5 mm.</p></caption><graphic xmlns:xlink="http://www.w3.org/1999/xlink" xlink:href="ZooKeys-156-025-g002.jpg" position="float" orientation="portrait" xlink:type="simple"/></fig></tp:treatment-sec><tp:treatment-sec><!--Section generated to contain objects referenced in tp:taxon-treatment.--><fig id="F6" position="float" orientation="portrait"><label>Figure 6.</label><caption><p>Male gonopods <italic>in situ</italic>, ventral view: <bold>A</bold> <italic><tp:taxon-name>Riukiupeltis jamashinai</tp:taxon-name></italic> (Miyako-jima Island) <bold>B</bold> <italic><tp:taxon-name>Chamberlinius hualienensis</tp:taxon-name></italic> (Okinawa-jima Island) <bold>C</bold> <italic><tp:taxon-name>Chamberlinius uenoi</tp:taxon-name></italic> comb. n.(Ishigaki-jima Island).</p></caption><graphic xmlns:xlink="http://www.w3.org/1999/xlink" xlink:href="ZooKeys-156-025-g006.jpg" position="float" orientation="portrait" xlink:type="simple"/></fig><fig id="F7" position="float" orientation="portrait"><label>Figure 7.</label><caption><p>Midbody (11<sup>th</sup>-13<sup>th</sup>) segments, dorsal view: <bold>A</bold> <italic><tp:taxon-name>Riukiupeltis jamashinai</tp:taxon-name></italic> (Miyako-jima Island) <bold>B</bold> <italic><tp:taxon-name>Chamberlinius hualienensis</tp:taxon-name></italic> (Okinawa-jima Island) <bold>C</bold> <italic><tp:taxon-name>Chamberlinius uenoi</tp:taxon-name></italic> comb. n.(Ishigaki-jima Island) and <bold>D</bold> <italic><tp:taxon-name>Simplogonomorpha falcata</tp:taxon-name></italic> comb. n. (Vietnam, Hon Ba Mts.)</p></caption><graphic xmlns:xlink="http://www.w3.org/1999/xlink" xlink:href="ZooKeys-156-025-g007.jpg" position="float" orientation="portrait" xlink:type="simple"/></fig><fig id="F8" position="float" orientation="portrait"><label>Figure 8.</label><caption><p>Habitus of millipedes: <bold>A</bold> <italic><tp:taxon-name>Riukiupeltis jamashinai</tp:taxon-name></italic> (live from Miyako-jima Island) <bold>B</bold> <italic><tp:taxon-name>Chamberlinius hualienensis</tp:taxon-name></italic> (live on Okinawa-jima Island) and <bold>C</bold> <italic><tp:taxon-name>Chamberlinius uenoi</tp:taxon-name></italic> comb. n.(live on Iriomote-jima Island).</p></caption><graphic xmlns:xlink="http://www.w3.org/1999/xlink" xlink:href="ZooKeys-156-025-g008.jpg" position="float" orientation="portrait" xlink:type="simple"/></fig><fig id="F9" position="float" orientation="portrait"><label>Map 1.</label><caption><p>Distribution of three species <italic><tp:taxon-name>Chamberlinius uenoi</tp:taxon-name></italic> (Murakami, 1975) comb. n., <italic><tp:taxon-name>Riukiupeltis jamashinai</tp:taxon-name></italic> Verhoeff, 1939, and <italic><tp:taxon-name>Simplogonomorpha falcata</tp:taxon-name></italic> (Attems, 1953) comb. n.</p></caption><graphic xmlns:xlink="http://www.w3.org/1999/xlink" xlink:href="ZooKeys-156-025-g009.jpg" position="float" orientation="portrait" xlink:type="simple"/></fig></tp:treatment-sec><ref-list><ref id="B2"><mixed-citation xmlns:xlink="http://www.w3.org/1999/xlink" xlink:type="simple"><person-group><name name-style="western"><surname>Attems</surname><given-names>C</given-names></name></person-group> (<year>1953</year>)<article-title> Myriopoden von Indochina. Expedition von Dr. C. Dawydoff (1938–1939). Mémoires du Muséum National d’Histoire Naturelle, Paris {N. S., Sér. A, Zool.</article-title><source>} </source><volume>5</volume> (<issue>3</issue>): <fpage>133</fpage>-<lpage>230</lpage>.</mixed-citation></ref><ref id="B8"><mixed-citation xmlns:xlink="http://www.w3.org/1999/xlink" xlink:type="simple"><person-group><name name-style="western"><surname>Takakuwa</surname><given-names>Y</given-names></name></person-group> (<year>1954</year>)<source> [Diplopoden aus Japan und ihn angrenzenden Gebieten].</source><publisher-name>Japan Society for the Promotion of Science</publisher-name>, <publisher-loc>Tokyo</publisher-loc>, <lpage>241</lpage> pp.[in Japanese with German summary]</mixed-citation></ref><ref id="B5"><mixed-citation xmlns:xlink="http://www.w3.org/1999/xlink" xlink:type="simple"><person-group><name name-style="western"><surname>Jeekel</surname><given-names>CAW</given-names></name></person-group> (<year>1968</year>)<source> On the classification and geographical distribution of the family Paradoxosomatidae (Diplopoda, Polydesmida). Nederlandse Entomologische Vereiniging 62, 162 pp.</source></mixed-citation></ref><ref id="B7"><mixed-citation xmlns:xlink="http://www.w3.org/1999/xlink" xlink:type="simple"><person-group><name name-style="western"><surname>Nakamura</surname><given-names>Y</given-names></name><name name-style="western"><surname>Korsós</surname><given-names>Z</given-names></name></person-group> (<year>2010</year>)<article-title> Distribution and diversity of millipedes of the Ryukyu Archipelago, with the Senkaku and Daito Island Groups: A literature review (Arthropoda: Diplpoda).</article-title><source>Acta Arachnologica </source><volume>59</volume> (<issue>2</issue>): <fpage>73</fpage>-<lpage>86</lpage>. <ext-link ext-link-type="uri" xlink:href="http://dx.doi.org/10.2476/asjaa.59.73" xlink:type="simple">doi: 10.2476/asjaa.59.73</ext-link></mixed-citation></ref><ref id="B4"><mixed-citation xmlns:xlink="http://www.w3.org/1999/xlink" xlink:type="simple"><person-group><name name-style="western"><surname>Hoffman</surname><given-names>RL</given-names></name></person-group> (<year>1973</year>)<article-title> Descriptions and allocations of new or poorly known genera and species of Paradoxosomatidae from south-eastern Asia (Diplopoda: Polydesmida).</article-title><source>Journal of Natural History </source><volume>7</volume>: <fpage>361</fpage>-<lpage>389</lpage>. <ext-link ext-link-type="uri" xlink:href="http://dx.doi.org/10.1080/00222937300770281" xlink:type="simple">doi: 10.1080/00222937300770281</ext-link></mixed-citation></ref></ref-list></tp:taxon-treatment>
