# Supplementary material for: A revision of the millipede genus Riukiupeltis Verhoeff, 1939 (Diplopoda, Polydesmida, Paradoxosomatidae), with comments on the status of related species
Source: Zookeys. 2011 Dec 20;(156):25–40. doi: 10.3897/zookeys.156.2009 (PMC3253568; doi:10.3897/zookeys.156.2009)
Supplement: XML Treatment for Chamberlinius uenoi [file zookeys.156.2009-treatment3.xml]

<!DOCTYPE tp:taxon-treatment
  PUBLIC "-//TaxonX//DTD Taxonomic Treatment Publishing DTD v0 20100105//EN" "tax-treatment-NSO.dtd">
<tp:taxon-treatment xmlns:tp="http://www.plazi.org/taxpub"><tp:treatment-meta><mixed-citation publication-type="journal"><person-group><name><surname>Nguyen</surname><given-names>Anh D.</given-names></name><name><surname>Korsós</surname><given-names>Zoltán</given-names></name></person-group><article-title>A revision of the millipede genus 
                    <italic>Riukiupeltis</italic> Verhoeff, 1939 (Diplopoda, Polydesmida, Paradoxosomatidae), with comments on the status of related species
                </article-title><source>Zookeys</source><day>20</day><month>12</month><year>2011</year><volume>2011</volume><issue>156</issue><fpage>25</fpage><lpage>40</lpage><pub-id pub-id-type="doi">10.3897/zookeys.156.2009</pub-id></mixed-citation></tp:treatment-meta><tp:nomenclature><tp:taxon-name>
                        <tp:taxon-name-part taxon-name-part-type="genus">Chamberlinius</tp:taxon-name-part>
                        <tp:taxon-name-part taxon-name-part-type="species">uenoi</tp:taxon-name-part>
                    <object-id xmlns:xlink="http://www.w3.org/1999/xlink" xlink:type="simple">http://species-id.net/wiki/Chamberlinius_uenoi</object-id>
                    </tp:taxon-name><tp:taxon-authority>(Murakami, 1975)</tp:taxon-authority><tp:taxon-status xmlns:xlink="http://www.w3.org/1999/xlink" xlink:type="simple">comb. n.</tp:taxon-status><xref ref-type="fig" rid="F3">Figs 3</xref><xref ref-type="fig" rid="F6">6C</xref><xref ref-type="fig" rid="F7">7C</xref><xref ref-type="fig" rid="F8">8C</xref><xref ref-type="fig" rid="F9">Map 1</xref><tp:nomenclature-citation-list><tp:nomenclature-citation><tp:taxon-name>Riukiupeltis uenoi</tp:taxon-name><comment> Murakami, 1975: Bulletin of the National Science Museum, Tokyo, {A}1(2): 105–107, fig. 9</comment></tp:nomenclature-citation><!--PageBreak--><tp:nomenclature-citation><tp:taxon-name>Riukiupeltis uenoi</tp:taxon-name><comment>:– <xref ref-type="bibr" rid="B7">Nakamura and Korsós 2010</xref>: Acta Arachnologica 59(2): 82</comment></tp:nomenclature-citation></tp:nomenclature-citation-list></tp:nomenclature><tp:treatment-sec sec-type="Material studied"><title>Material studied.</title><p>Holotype male, NSMT-My 358, “Japan, Okinawa Pref., Is. Ishigaki-jima, Ibaruma, Sabichi-go Cave, 31 July 1973, coll. by S. Uéno” (NMNS).</p><p>New records: 2 males, 1 female, Japan, Ryukyu Archipelago, Yaeyama Island Group, Ishigaki-jima Island, Banna-dake, secondary forest, <named-content xmlns:xlink="http://www.w3.org/1999/xlink" content-type="dwc:verbatimCoordinates" xlink:type="simple">N24.3859°, E124.1651°</named-content>, 30 August 2009, leg. Z. Korsós &amp; Y. Nakamura (RUMF); 1 male, 2 females, Japan, Southern Ryukyus, Yaeyama Group, Iriomote-jima Island, Funaura, around university research station, <named-content xmlns:xlink="http://www.w3.org/1999/xlink" content-type="dwc:verbatimCoordinates" xlink:type="simple">N24.3929°, E123.7913°</named-content>, secondary forest, 18 January 2011, leg. Z. Korsós (RUMF); 1 male, 1 female, Japan, Southern Ryukyus, Yaeyama Group, Iriomote-jima Island, Mihara, along Aira river, primary forest, <named-content xmlns:xlink="http://www.w3.org/1999/xlink" content-type="dwc:verbatimCoordinates" xlink:type="simple">N24.3400°, E123.9137°</named-content>, in decaying log, 12 m a.s.l., 19 January 2011, leg. Z. Korsós (HNHM).</p></tp:treatment-sec><tp:treatment-sec sec-type="Distribution"><title>Distribution</title><p><bold>.</bold> Japan, Ryukyu Archipelago, Yaeyama Group, Ishigaki-jima and Iriomote-jima islands.</p></tp:treatment-sec><tp:treatment-sec sec-type="Remarks"><title>Remarks.</title><p><xref ref-type="bibr" rid="B6">Murakami (1975)</xref> when describing the species commented that the terminal portion of the gonopod is more complicated than that of <italic><tp:taxon-name>Riukiupeltis jamashinai</tp:taxon-name></italic> Verhoeff, 1939. He also agreed with Verhoeff, 1939 in its configuration, and placed his species in <italic><tp:taxon-name>Riukiupeltis</tp:taxon-name></italic>. However, the species <italic>uenoi</italic>, in fact, differs largely from the type species <italic><tp:taxon-name>Riukiupeltis jamashinai</tp:taxon-name></italic> in gonopod conformation.</p><p>After studying the type and freshly collected specimens, it became clear that the species <italic>uenoi</italic> is strongly different from <italic><tp:taxon-name>Riukiupeltis jamashinai</tp:taxon-name></italic> in its gonofemorite having a long lamina <bold><italic>l</italic></bold>, and a longer solenophore with basal processes <bold><italic>pp</italic></bold> and <bold><italic>lp</italic></bold> (<xref ref-type="fig" rid="F3">Fig 3</xref>). We found that this species is more similar to <italic><tp:taxon-name>Chamberlinius hualienensis</tp:taxon-name></italic> Wang, 1956. Both <italic><tp:taxon-name>Chamberlinius hualienensis</tp:taxon-name></italic> and <italic><tp:taxon-name>Chamberlinius uenoi</tp:taxon-name></italic> comb. n. have well-developed paraterga (<xref ref-type="fig" rid="F7">Figs 7A–B</xref>), large, slender and strongly concave gonofemorite, with a lamina at the mesal side (<bold><italic>l</italic></bold> in <xref ref-type="fig" rid="F3">Fig. 3</xref>). Postfemoral region is demarcated from femorite by obvious cingulum (<bold><italic>c</italic></bold> in <xref ref-type="fig" rid="F3">Fig. 3</xref>), and includes a long and large solenomere (<bold><italic>sl</italic></bold>) reaching femur, and a shorter solenophore (<bold><italic>sph</italic></bold>) with a basal lobe. However, the two species differ from each other in the length of the postfemoral processes, by the shape of the small basal processes on the solenophore, and by live colouration. The dark brown, transversal metatergal bands in <italic><tp:taxon-name>Chamberlinius uenoi</tp:taxon-name></italic> comb. n. are not divided by a median light brown longitudinal line (<xref ref-type="fig" rid="F7">Figs 7C</xref>, <xref ref-type="fig" rid="F8">8C</xref>) as in <italic><tp:taxon-name>Chamberlinius hualienensis</tp:taxon-name></italic> (<xref ref-type="fig" rid="F7">Figs 7B</xref>, <xref ref-type="fig" rid="F8">8B</xref>). Moreover, <italic><tp:taxon-name>Chamberlinius uenoi</tp:taxon-name></italic> comb. n. is strictly confined to undisturbed, natural evergreen broadleaf forests, and can only be found deep in decaying dead wood, whereas <italic><tp:taxon-name>Chamberlinius hualienensis</tp:taxon-name></italic> has a strong tendency for being synanthropic, and dispersed in large numbers onto many islands (especially in the southern part of Japan) by human activities.</p><fig id="F3" position="float" orientation="portrait"><label>Figure 3.</label><caption><p><italic><tp:taxon-name>Chamberlinius uenoi</tp:taxon-name></italic> (Murakami, 1975) comb. n.<bold>,</bold> left gonopod of male Mt. Banna-dake, Ishigaki-jima Island <bold>A</bold> dorso-mesal view <bold>B</bold> lateral view. (<italic>l</italic> = lamina, <italic>c</italic> = cingulum, <italic>sl</italic> = solenomere, <italic>sph</italic> = solenophore or tibiotarsal process, <italic>lp</italic> = laminar process, <italic>pp</italic> = pointed process)). Scale bar = 0.5 mm.</p></caption><graphic xmlns:xlink="http://www.w3.org/1999/xlink" xlink:href="ZooKeys-156-025-g003.jpg" position="float" orientation="portrait" xlink:type="simple"/></fig></tp:treatment-sec><tp:treatment-sec><!--Section generated to contain objects referenced in tp:taxon-treatment.--><fig id="F6" position="float" orientation="portrait"><label>Figure 6.</label><caption><p>Male gonopods <italic>in situ</italic>, ventral view: <bold>A</bold> <italic><tp:taxon-name>Riukiupeltis jamashinai</tp:taxon-name></italic> (Miyako-jima Island) <bold>B</bold> <italic><tp:taxon-name>Chamberlinius hualienensis</tp:taxon-name></italic> (Okinawa-jima Island) <bold>C</bold> <italic><tp:taxon-name>Chamberlinius uenoi</tp:taxon-name></italic> comb. n.(Ishigaki-jima Island).</p></caption><graphic xmlns:xlink="http://www.w3.org/1999/xlink" xlink:href="ZooKeys-156-025-g006.jpg" position="float" orientation="portrait" xlink:type="simple"/></fig><fig id="F7" position="float" orientation="portrait"><label>Figure 7.</label><caption><p>Midbody (11<sup>th</sup>-13<sup>th</sup>) segments, dorsal view: <bold>A</bold> <italic><tp:taxon-name>Riukiupeltis jamashinai</tp:taxon-name></italic> (Miyako-jima Island) <bold>B</bold> <italic><tp:taxon-name>Chamberlinius hualienensis</tp:taxon-name></italic> (Okinawa-jima Island) <bold>C</bold> <italic><tp:taxon-name>Chamberlinius uenoi</tp:taxon-name></italic> comb. n.(Ishigaki-jima Island) and <bold>D</bold> <italic><tp:taxon-name>Simplogonomorpha falcata</tp:taxon-name></italic> comb. n. (Vietnam, Hon Ba Mts.)</p></caption><graphic xmlns:xlink="http://www.w3.org/1999/xlink" xlink:href="ZooKeys-156-025-g007.jpg" position="float" orientation="portrait" xlink:type="simple"/></fig><fig id="F8" position="float" orientation="portrait"><label>Figure 8.</label><caption><p>Habitus of millipedes: <bold>A</bold> <italic><tp:taxon-name>Riukiupeltis jamashinai</tp:taxon-name></italic> (live from Miyako-jima Island) <bold>B</bold> <italic><tp:taxon-name>Chamberlinius hualienensis</tp:taxon-name></italic> (live on Okinawa-jima Island) and <bold>C</bold> <italic><tp:taxon-name>Chamberlinius uenoi</tp:taxon-name></italic> comb. n.(live on Iriomote-jima Island).</p></caption><graphic xmlns:xlink="http://www.w3.org/1999/xlink" xlink:href="ZooKeys-156-025-g008.jpg" position="float" orientation="portrait" xlink:type="simple"/></fig><fig id="F9" position="float" orientation="portrait"><label>Map 1.</label><caption><p>Distribution of three species <italic><tp:taxon-name>Chamberlinius uenoi</tp:taxon-name></italic> (Murakami, 1975) comb. n., <italic><tp:taxon-name>Riukiupeltis jamashinai</tp:taxon-name></italic> Verhoeff, 1939, and <italic><tp:taxon-name>Simplogonomorpha falcata</tp:taxon-name></italic> (Attems, 1953) comb. n.</p></caption><graphic xmlns:xlink="http://www.w3.org/1999/xlink" xlink:href="ZooKeys-156-025-g009.jpg" position="float" orientation="portrait" xlink:type="simple"/></fig></tp:treatment-sec><ref-list><ref id="B7"><mixed-citation xmlns:xlink="http://www.w3.org/1999/xlink" xlink:type="simple"><person-group><name name-style="western"><surname>Nakamura</surname><given-names>Y</given-names></name><name name-style="western"><surname>Korsós</surname><given-names>Z</given-names></name></person-group> (<year>2010</year>)<article-title> Distribution and diversity of millipedes of the Ryukyu Archipelago, with the Senkaku and Daito Island Groups: A literature review (Arthropoda: Diplpoda).</article-title><source>Acta Arachnologica </source><volume>59</volume> (<issue>2</issue>): <fpage>73</fpage>-<lpage>86</lpage>. <ext-link ext-link-type="uri" xlink:href="http://dx.doi.org/10.2476/asjaa.59.73" xlink:type="simple">doi: 10.2476/asjaa.59.73</ext-link></mixed-citation></ref><ref id="B6"><mixed-citation xmlns:xlink="http://www.w3.org/1999/xlink" xlink:type="simple"><person-group><name name-style="western"><surname>Murakami</surname><given-names>Y</given-names></name></person-group> (<year>1975</year>)<article-title> The cave myriapods of the Ryukyu Islands (I).</article-title><source>Bulletin of the National Science Museum, Tokyo, {A}</source><volume>1</volume> (<issue>2</issue>): <fpage>87</fpage>-<lpage>113</lpage>.</mixed-citation></ref></ref-list></tp:taxon-treatment>
