# Supplementary material for: A revision of the millipede genus Riukiupeltis Verhoeff, 1939 (Diplopoda, Polydesmida, Paradoxosomatidae), with comments on the status of related species
Source: Zookeys. 2011 Dec 20;(156):25–40. doi: 10.3897/zookeys.156.2009 (PMC3253568; doi:10.3897/zookeys.156.2009)
Supplement: XML Treatment for Simplogonomorpha [file zookeys.156.2009-treatment4.xml]

<!DOCTYPE tp:taxon-treatment
  PUBLIC "-//TaxonX//DTD Taxonomic Treatment Publishing DTD v0 20100105//EN" "tax-treatment-NSO.dtd">
<tp:taxon-treatment xmlns:tp="http://www.plazi.org/taxpub"><tp:treatment-meta><mixed-citation publication-type="journal"><person-group><name><surname>Nguyen</surname><given-names>Anh D.</given-names></name><name><surname>Korsós</surname><given-names>Zoltán</given-names></name></person-group><article-title>A revision of the millipede genus 
                    <italic>Riukiupeltis</italic> Verhoeff, 1939 (Diplopoda, Polydesmida, Paradoxosomatidae), with comments on the status of related species
                </article-title><source>Zookeys</source><day>20</day><month>12</month><year>2011</year><volume>2011</volume><issue>156</issue><fpage>25</fpage><lpage>40</lpage><pub-id pub-id-type="doi">10.3897/zookeys.156.2009</pub-id></mixed-citation></tp:treatment-meta><tp:nomenclature><tp:taxon-name>
                        <tp:taxon-name-part taxon-name-part-type="genus">Simplogonomorpha</tp:taxon-name-part>
                    <object-id xmlns:xlink="http://www.w3.org/1999/xlink" xlink:type="simple">urn:lsid:zoobank.org:act:878B9422-C9BB-462E-87A5-4A2610BB5B52</object-id>
                    <object-id xmlns:xlink="http://www.w3.org/1999/xlink" xlink:type="simple">http://species-id.net/wiki/Simplogonomorpha</object-id>
                    </tp:taxon-name><tp:taxon-status xmlns:xlink="http://www.w3.org/1999/xlink" xlink:type="simple">gen. n.</tp:taxon-status></tp:nomenclature><tp:treatment-sec sec-type="Type species"><title>Type species.</title><p><italic><tp:taxon-name>Haplogonosoma falcatum</tp:taxon-name></italic> Attems, 1953, by present designation</p></tp:treatment-sec><tp:treatment-sec sec-type="Diagnosis"><title>Diagnosis.</title><p>This genus, <italic><tp:taxon-name>Simplogonomorpha</tp:taxon-name></italic> gen. n. can be distinguished from other genera within the tribe <tp:taxon-name>Chamberlinini</tp:taxon-name> Wang, 1956 (as defined by <xref ref-type="bibr" rid="B3">Chen et al. 2011</xref>) by the following characters: paraterga modestly developed, gonopod very simple, gonotelopodite tapering and distally curved down as much as forming U-shape or an almost complete circle. Solenomere very simple, thick, but slender, and strongly curved down. Solenophore (= gonopod tibiotarsus) absent.</p></tp:treatment-sec><tp:treatment-sec sec-type="Etymology"><title>Etymology.</title><p>A feminine noun to emphasize the simple gonopod conformation.</p></tp:treatment-sec><tp:treatment-sec sec-type="Remarks"><title>Remarks.</title><p><xref ref-type="bibr" rid="B5">Jeekel (1968)</xref> in his classification of the family <tp:taxon-name>Paradoxosomatidae</tp:taxon-name> stated that “It appears that in <italic><tp:taxon-name>Riukiupeltis</tp:taxon-name></italic> the gonopod tiobiotarsus is also completely lost, although Verhoeff was of a different opinion when he described <italic>jamashinai</italic>”. He believed that the gonopod tibiotarsus (= solenophore) was lost in <italic><tp:taxon-name>Riukiupeltis</tp:taxon-name></italic>, so he transferred Attems’s species <italic><tp:taxon-name>Haplogonosoma falcatum</tp:taxon-name></italic> to this genus.</p><p>In fact, the solenophore of <italic><tp:taxon-name>Riukiupeltis jamashinai</tp:taxon-name></italic> still exists, although short, and somewhat hidden next to the solenomere, whereas solenophore of <italic><tp:taxon-name>Simplogonomorpha</tp:taxon-name></italic> gen. n. is totally missing. A comparison of genera in the tribe <tp:taxon-name>Chamberlinini</tp:taxon-name> is provided in <xref ref-type="table" rid="T1">Table 1</xref>.</p><table-wrap id="T1" position="float" orientation="portrait"><label>Table 1.</label><caption><p>Comparison of genera of <tp:taxon-name>Chamberlinini</tp:taxon-name></p></caption><table><tbody><tr><td rowspan="1" colspan="1">No.</td><td rowspan="1" colspan="1">Characters</td><td rowspan="1" colspan="1"><tp:taxon-name>Riukiupeltis</tp:taxon-name></td><td rowspan="1" colspan="1"><tp:taxon-name>Chamberlinius</tp:taxon-name></td><td rowspan="1" colspan="1"><tp:taxon-name>Simplogonomorpha</tp:taxon-name></td><td rowspan="1" colspan="1"><tp:taxon-name>Aponedyopus</tp:taxon-name></td><td rowspan="1" colspan="1"><tp:taxon-name>Haplogonosoma</tp:taxon-name></td><td rowspan="1" colspan="1"><tp:taxon-name>Geniculodesmus</tp:taxon-name></td></tr><tr><td rowspan="1" colspan="1">1</td><td rowspan="1" colspan="1">Paraterga</td><td rowspan="1" colspan="1">Well-developed</td><td rowspan="1" colspan="1">Well-developed</td><td rowspan="1" colspan="1">Modestly-developed</td><td rowspan="1" colspan="1">Poorly-developed</td><td rowspan="1" colspan="1">Poorly-developed</td><td rowspan="1" colspan="1">Poorly-developed</td></tr><tr><td rowspan="1" colspan="1">2</td><td rowspan="1" colspan="1">Sternal process between coxae 4</td><td rowspan="1" colspan="1">Missing</td><td rowspan="1" colspan="1">Missing</td><td rowspan="1" colspan="1">Two separate cones </td><td rowspan="1" colspan="1">A single or bifid process </td><td rowspan="1" colspan="1">A single process</td><td rowspan="1" colspan="1">Linguiform</td></tr><tr><td rowspan="1" colspan="8">Gonopod conformation</td></tr><tr><td rowspan="1" colspan="1">3</td><td rowspan="1" colspan="1">Coxa</td><td rowspan="1" colspan="1">Long, cylindrical but not thick</td><td rowspan="1" colspan="1">Long, thick and subcylindrical</td><td rowspan="1" colspan="1">Thick and subcylindrical</td><td rowspan="1" colspan="1">Long and subcylindrical</td><td rowspan="1" colspan="1">Long and subcylindrical</td><td rowspan="1" colspan="1">Long and subcylindrical</td></tr><tr><td rowspan="1" colspan="1">4</td><td rowspan="1" colspan="1">Femorite</td><td rowspan="1" colspan="1">Long and slender, with a rugose membranous lamina at distal part of lateral side</td><td rowspan="1" colspan="1">Especially long, slender, simple without any outgrowths, however, sometimes, with a lamina at mesal side</td><td rowspan="1" colspan="1">Especially long, but simple and slender, devoid of any lobes or lamina.</td><td rowspan="1" colspan="1">Long, but broadened parabasally at dorsal side, without any lamina or processes</td><td rowspan="1" colspan="1">Long, slender and erected, a little bit broadened distally, devoid of any modifications</td><td rowspan="1" colspan="1">Long, slightly curved, not broadened at base</td></tr><tr><td rowspan="1" colspan="1">5</td><td rowspan="1" colspan="1">Postfemoral part</td><td rowspan="1" colspan="1">Demarcated by cingulum</td><td rowspan="1" colspan="1">Demarcated by cingulum</td><td rowspan="1" colspan="1">Demarcated by cingulum</td><td rowspan="1" colspan="1">Demarcated by obvious sulcus at lateral side</td><td rowspan="1" colspan="1">Set off by oblique sulcus at lateral side, apical part with a big tooth.</td><td rowspan="1" colspan="1">absent</td></tr><tr><td rowspan="1" colspan="1">6</td><td rowspan="1" colspan="1">Solenomere</td><td rowspan="1" colspan="1">Long, thick and simple, not sheathed by solenophore</td><td rowspan="1" colspan="1">Long, thick and simple, not sheathed by solenophore</td><td rowspan="1" colspan="1">Thick, but slender, and strongly curved downwards</td><td rowspan="1" colspan="1">Flagiliform, almost completely sheathed by solenophore, sometimes, only tip exposed</td><td rowspan="1" colspan="1">Long, slender and coiled, subfiliform</td><td rowspan="1" colspan="1">Long, flagiliform, almost sheathed by solenophore</td></tr><tr><td rowspan="1" colspan="1">7</td><td rowspan="1" colspan="1">Solenophore</td><td rowspan="1" colspan="1">Very short, simple, without any additional processes</td><td rowspan="1" colspan="1">As long as solenomere, with a basal dentiform outgrowth</td><td rowspan="1" colspan="1">Completely missing</td><td rowspan="1" colspan="1">Base with a small, obvious lobe. Tip with bifid lobe</td><td rowspan="1" colspan="1">Laminate, coiled, and as long as solenomere</td><td rowspan="1" colspan="1">Long and coiled, with a process at base</td></tr></tbody></table></table-wrap><!--PageBreak--><!--PageBreak--></tp:treatment-sec><ref-list><ref id="B3"><mixed-citation xmlns:xlink="http://www.w3.org/1999/xlink" xlink:type="simple"><person-group><name name-style="western"><surname>Chen</surname><given-names>CC</given-names></name><name name-style="western"><surname>Golovatch</surname><given-names>SI</given-names></name><name name-style="western"><surname>Chang</surname><given-names>HW</given-names></name><name name-style="western"><surname>Chen</surname><given-names>SH</given-names></name></person-group> (<year>2011</year>)<article-title> Revision of the Taiwanese millipede genus <italic>Chamberlinius</italic> Wang, 1956, with descriptions of two new species and a reclassification of the tribe Chamberlinini (Diplopoda, Polydesmida, Paradoxosomatidae).</article-title><source>ZooKeys </source><volume>98</volume>: <fpage>1</fpage>-<lpage>27</lpage>. <ext-link ext-link-type="uri" xlink:href="http://dx.doi.org/10.3897/zookeys.98.1183" xlink:type="simple">doi: 10.3897/zookeys.98.1183</ext-link></mixed-citation></ref><ref id="B5"><mixed-citation xmlns:xlink="http://www.w3.org/1999/xlink" xlink:type="simple"><person-group><name name-style="western"><surname>Jeekel</surname><given-names>CAW</given-names></name></person-group> (<year>1968</year>)<source> On the classification and geographical distribution of the family Paradoxosomatidae (Diplopoda, Polydesmida). Nederlandse Entomologische Vereiniging 62, 162 pp.</source></mixed-citation></ref></ref-list></tp:taxon-treatment>
