# Supplementary material for: A revision of the millipede genus Riukiupeltis Verhoeff, 1939 (Diplopoda, Polydesmida, Paradoxosomatidae), with comments on the status of related species
Source: Zookeys. 2011 Dec 20;(156):25–40. doi: 10.3897/zookeys.156.2009 (PMC3253568; doi:10.3897/zookeys.156.2009)
Supplement: XML Treatment for Simplogonomorpha falcata [file zookeys.156.2009-treatment5.xml]

<!DOCTYPE tp:taxon-treatment
  PUBLIC "-//TaxonX//DTD Taxonomic Treatment Publishing DTD v0 20100105//EN" "tax-treatment-NSO.dtd">
<tp:taxon-treatment xmlns:tp="http://www.plazi.org/taxpub"><tp:treatment-meta><mixed-citation publication-type="journal"><person-group><name><surname>Nguyen</surname><given-names>Anh D.</given-names></name><name><surname>Korsós</surname><given-names>Zoltán</given-names></name></person-group><article-title>A revision of the millipede genus 
                    <italic>Riukiupeltis</italic> Verhoeff, 1939 (Diplopoda, Polydesmida, Paradoxosomatidae), with comments on the status of related species
                </article-title><source>Zookeys</source><day>20</day><month>12</month><year>2011</year><volume>2011</volume><issue>156</issue><fpage>25</fpage><lpage>40</lpage><pub-id pub-id-type="doi">10.3897/zookeys.156.2009</pub-id></mixed-citation></tp:treatment-meta><tp:nomenclature><tp:taxon-name>
                        <tp:taxon-name-part taxon-name-part-type="genus">Simplogonomorpha</tp:taxon-name-part>
                        <tp:taxon-name-part taxon-name-part-type="species">falcata</tp:taxon-name-part>
                    <object-id xmlns:xlink="http://www.w3.org/1999/xlink" xlink:type="simple">http://species-id.net/wiki/Simplogonomorpha_falcata</object-id>
                    </tp:taxon-name><tp:taxon-authority>(Attems, 1953)</tp:taxon-authority><tp:taxon-status xmlns:xlink="http://www.w3.org/1999/xlink" xlink:type="simple">comb. n.</tp:taxon-status><xref ref-type="fig" rid="F4">Figs 4</xref><xref ref-type="fig" rid="F5">5</xref><xref ref-type="fig" rid="F7">7D</xref><xref ref-type="fig" rid="F9">Map. 1</xref><tp:nomenclature-citation-list><tp:nomenclature-citation><tp:taxon-name>Haplogonosoma falcatum</tp:taxon-name><comment> Attems, 1953: Mémoires du Muséum National d’Histoire Naturelle, Paris {N. S., Sér. A, Zool.}, 5(3): 177, figs 81–82.</comment></tp:nomenclature-citation><tp:nomenclature-citation><tp:taxon-name>Riukiupeltis falcatus</tp:taxon-name><comment>:– <xref ref-type="bibr" rid="B5">Jeekel 1968</xref>: <italic>On the classification and geographical distribution of the family <tp:taxon-name>Paradoxosomatidae</tp:taxon-name> (Diplopoda, <tp:taxon-name>Polydesmida</tp:taxon-name>)</italic>, Nederlandse Entomologische Vereiniging: 62.</comment></tp:nomenclature-citation></tp:nomenclature-citation-list></tp:nomenclature><tp:treatment-sec sec-type="Material studied"><title>Material studied.</title><p>3 males, 2 females, (IEBR-166), Vietnam, Lam Dong prov., Bi Doup-Nui Ba National Park, corn field, 1400m a.s.l., pitfall traps, 2–9 April 2008, leg. Anh. D. Nguyen; 1 male, 1 female, 1 juvenile, (IEBR-167), same locality, grasslands, 1400m a.s.l., pitfall traps, 2–9 April 2008, leg. Anh. D. Nguyen; 1 female, (IEBR-168), same locality, bushes near stream, 1400m a.s.l., pitfall traps, 25 April 2008, leg. Anh. D. Nguyen; 4 males, 2 females, (IEBR-169), same locality, evergreen forest, 1800m a.s.l., 25 March–23 April 2008, leg. Anh. D. Nguyen;1 male (IEBR-125), Vietnam, Khanh Hoa Prov., Hon Ba Mts., 1300–1500m a.s.l., primary forest, 15–24 April 2006, leg. Anh. D. Nguyen; 1 male, 1 female, (HNHM), same data as sample IEBR-125.</p></tp:treatment-sec><tp:treatment-sec sec-type="Description"><title>Description. </title><p><italic>Head</italic>: yellowish-brown to blackish brown, a slightly paler toward labrum. Epicranial suture distinct, obviously deep.</p><p><italic>Antennae:</italic> short and stout, yellowish-brown to blackish brown. Length of antennomere 2 subequal to that of antennomere 3, 4 or 5. Antennomere 6 shorter and claviform.</p><p><italic>Body:</italic> yellowish-brown to blackish brown on terga, paler on paraterga and pleura. Body parallel-sided on somites 5–17, thereafter gradually tapering.</p><p>Surface of metaterga general fine in posterior part, but with small oblique or longitudinal rugulose in anteriormost part. Stricture dividing pro- and metazona deep, obvious and beaded. Prozona surface shagreened with fine microgranulation<bold>.</bold></p><p>Transverse sulcus on metaterga starting from somite 5 and more evident on subsequent somites. Metaterga with a row of 2+2 setae in pre-sulcus part. Axial line vague.</p><p>Paraterga not well-developed, small, look like small keels in poreless segments, but more developed in pore-bearing somites. Ozopore located on lateral side, near tip of angular paraterga of segments 5, 7, 9–10, 12–13 and 15–19.</p><p>Pleura shagreened with fine microgranulation. Pleurosternal carinae rather well-developed in anteriormost segments, gradually decreasing posteriorly.</p><p>Epiproct truncated and curved down ventrad, with 4 strong setae on tip. Anal valves sub-semicircular with 1+1 long setae, and a deep emargination inbetween. Hypoproct trapeziform, with 1+1 setae.</p><p><italic>Legs:</italic> yellow to yellowish brown, short and stout. Tarsal brushes present until legpair 10, sparsely until legpair 16, and completely missing thereafter.</p><p><italic>Sterna:</italic> normal, sparsely setose, with two large tubercles between coxae 4.</p><p><italic>Male gonopod:</italic> very simple, hook-like in dorsal view. Coxa subcylindrical, distoventral part sparsely setose. Prefemoral part usually densely setose, with evident demarcation <!--PageBreak-->from both femorite and coxa. Femorite slender, much longer than coxite and a little curved down distally, separated from postfemoral part by an evident, subtransverse sulcus laterally and mesally. Solenomere simple, strongly curved down, slender, and tapering at tip. Tibiotarsus totally absent.</p><p>Prostatic groove runs mesally along femorite, distolaterad, and turns to lateral side, then running mesally, and ending at tip of solenomere.</p><fig id="F4" position="float" orientation="portrait"><label>Figure 4.</label><caption><p><italic><tp:taxon-name>Simplogonomorpha falcata</tp:taxon-name></italic> (Attems, 1953) comb. n. from Vietnam, BiDoup National Park  <bold>A</bold> 10<sup>th</sup> body segment, dorsal view <bold>B</bold> sternal processes between 4<sup>th</sup> coxae, posteriovenral view <bold>C</bold> leg 10, lateral view <bold>D</bold> telson, ventral view <bold>E–G</bold> right gonopod <bold>E</bold> mesal <bold>F</bold> lateral, and <bold>G</bold> subdorsal view. Scale bar = 1 mm.</p></caption><graphic xmlns:xlink="http://www.w3.org/1999/xlink" xlink:href="ZooKeys-156-025-g004.jpg" position="float" orientation="portrait" xlink:type="simple"/></fig><fig id="F5" position="float" orientation="portrait"><label>Figure 5.</label><caption><p><italic><tp:taxon-name>Simplogonomorpha falcata</tp:taxon-name></italic> (Attems, 1953) comb. n. from Vietnam, BiDoup National Park, right gonopod: ventral <bold>A</bold> and mesoventral view <bold>B, C</bold> Tip of gonopod, ventral view <bold>D</bold>.</p></caption><graphic xmlns:xlink="http://www.w3.org/1999/xlink" xlink:href="ZooKeys-156-025-g005.jpg" position="float" orientation="portrait" xlink:type="simple"/></fig><fig id="F6" position="float" orientation="portrait"><label>Figure 6.</label><caption><p>Male gonopods <italic>in situ</italic>, ventral view: <bold>A</bold> <italic><tp:taxon-name>Riukiupeltis jamashinai</tp:taxon-name></italic> (Miyako-jima Island) <bold>B</bold> <italic><tp:taxon-name>Chamberlinius hualienensis</tp:taxon-name></italic> (Okinawa-jima Island) <bold>C</bold> <italic><tp:taxon-name>Chamberlinius uenoi</tp:taxon-name></italic> comb. n.(Ishigaki-jima Island).</p></caption><graphic xmlns:xlink="http://www.w3.org/1999/xlink" xlink:href="ZooKeys-156-025-g006.jpg" position="float" orientation="portrait" xlink:type="simple"/></fig><fig id="F7" position="float" orientation="portrait"><label>Figure 7.</label><caption><p>Midbody (11<sup>th</sup>-13<sup>th</sup>) segments, dorsal view: <bold>A</bold> <italic><tp:taxon-name>Riukiupeltis jamashinai</tp:taxon-name></italic> (Miyako-jima Island) <bold>B</bold> <italic><tp:taxon-name>Chamberlinius hualienensis</tp:taxon-name></italic> (Okinawa-jima Island) <bold>C</bold> <italic><tp:taxon-name>Chamberlinius uenoi</tp:taxon-name></italic> comb. n.(Ishigaki-jima Island) and <bold>D</bold> <italic><tp:taxon-name>Simplogonomorpha falcata</tp:taxon-name></italic> comb. n. (Vietnam, Hon Ba Mts.)</p></caption><graphic xmlns:xlink="http://www.w3.org/1999/xlink" xlink:href="ZooKeys-156-025-g007.jpg" position="float" orientation="portrait" xlink:type="simple"/></fig><fig id="F8" position="float" orientation="portrait"><label>Figure 8.</label><caption><p>Habitus of millipedes: <bold>A</bold> <italic><tp:taxon-name>Riukiupeltis jamashinai</tp:taxon-name></italic> (live from Miyako-jima Island) <bold>B</bold> <italic><tp:taxon-name>Chamberlinius hualienensis</tp:taxon-name></italic> (live on Okinawa-jima Island) and <bold>C</bold> <italic><tp:taxon-name>Chamberlinius uenoi</tp:taxon-name></italic> comb. n.(live on Iriomote-jima Island).</p></caption><graphic xmlns:xlink="http://www.w3.org/1999/xlink" xlink:href="ZooKeys-156-025-g008.jpg" position="float" orientation="portrait" xlink:type="simple"/></fig><fig id="F9" position="float" orientation="portrait"><label>Map 1.</label><caption><p>Distribution of three species <italic><tp:taxon-name>Chamberlinius uenoi</tp:taxon-name></italic> (Murakami, 1975) comb. n., <italic><tp:taxon-name>Riukiupeltis jamashinai</tp:taxon-name></italic> Verhoeff, 1939, and <italic><tp:taxon-name>Simplogonomorpha falcata</tp:taxon-name></italic> (Attems, 1953) comb. n.</p></caption><graphic xmlns:xlink="http://www.w3.org/1999/xlink" xlink:href="ZooKeys-156-025-g009.jpg" position="float" orientation="portrait" xlink:type="simple"/></fig></tp:treatment-sec><tp:treatment-sec sec-type="Distribution"><title>Distribution.</title><p>Vietnam, Lam Dong province, Bi Doup-Nui Ba National Park; Khanh Hoa province, Hon Ba Mountain; Laos PDR, Xieng Khoang</p></tp:treatment-sec><tp:treatment-sec sec-type="Remarks"><title>Remarks.</title><p>New material does not much differ from Attems’s description. Only minor difference is the presence of two separate cones between coxae 4 instead of only one small conal process in Attems’s description. Recently, <xref ref-type="bibr" rid="B3">Chen et al. (2011)</xref> also published an illustration of gonopods of <italic><tp:taxon-name>Haplogonosoma falcatum</tp:taxon-name></italic> collected from the same locality, BiDoup National Park, Vietnam. Our material here fits well with their unevaluated illustration.</p><!--PageBreak--><sec sec-type="Key to representatives to all three genera (based on male characters)"><title>Key to representatives to all three genera (based on male characters)</title><table-wrap content-type="key" position="anchor" orientation="portrait"><table><tbody><tr><td rowspan="1" colspan="1">1</td><td rowspan="1" colspan="1">Paraterga very weak, body looks almost cylindrical, colour uniformly light brown-yellowish. Gonofemorite very long and slender, without any modifications or processes. Postfemoral region consisting only a simple, strong, long solenomere. Solenophore totally absent (<xref ref-type="fig" rid="F4">Figs 4</xref>–<xref ref-type="fig" rid="F5">5</xref>)</td><td rowspan="1" colspan="1"><italic><tp:taxon-name>Simplogonomorpha</tp:taxon-name></italic></td></tr><tr><td rowspan="1" colspan="1">–</td><td rowspan="1" colspan="1">Paraterga well-developed with strong, triangular, posterio-lateral processes. Dorsal metazona colouration divided into dark brown anterior and much lighter posterior half, transversely separated by a deep sulcus</td><td rowspan="1" colspan="1">2</td></tr><tr><td rowspan="1" colspan="1">2</td><td rowspan="1" colspan="1">Gonofemorite large, slender and strongly concave, with a lamina on the mesal side. Postfemoral region with a long, large solenomere and a shorter solenophore, the latter basally with two processes, a laminar mesal (<italic>lp</italic>) and a more pointed lateral one (<italic>pp</italic>) (<xref ref-type="fig" rid="F3">Fig. 3B</xref>)</td><td rowspan="1" colspan="1"><italic><tp:taxon-name>Chamberlinius</tp:taxon-name></italic></td></tr><tr><td rowspan="1" colspan="1">–</td><td rowspan="1" colspan="1">Gonofemorite only slightly curved, with a weak dorsal lamina, distal part swollen and membraneous. Postfemoral region consisting a thick, strong, free solenomere, and a short, somewhat hidden solenophore (<xref ref-type="fig" rid="F2">Fig. 2</xref>)</td><td rowspan="1" colspan="1"><italic><tp:taxon-name>Riukiupeltis</tp:taxon-name></italic></td></tr></tbody></table></table-wrap><p>In the key above, <italic><tp:taxon-name>Riukiupeltis</tp:taxon-name></italic> and <italic><tp:taxon-name>Simplogonomorpha</tp:taxon-name></italic> are represented by only one species each (<italic>jamashinai</italic> and <italic>falcata</italic>, respectively). <italic><tp:taxon-name>Chamberlinius</tp:taxon-name></italic>, on the other hand, includes at present five species: <italic><tp:taxon-name>Chamberlinius hualienensis</tp:taxon-name></italic>, <italic><tp:taxon-name>Chamberlinius piceofasciatus</tp:taxon-name></italic>, <italic><tp:taxon-name>Chamberlinius pessior</tp:taxon-name></italic>, <italic><tp:taxon-name>Chamberlinius sublaevus</tp:taxon-name></italic> (all keyed already by <xref ref-type="bibr" rid="B3">Chen et al. 2011</xref>), and <italic><tp:taxon-name>Chamberlinius uenoi</tp:taxon-name></italic>, as added here.</p></sec></tp:treatment-sec><tp:treatment-sec><!--Section generated to contain objects referenced in tp:taxon-treatment.--><fig id="F3" position="float" orientation="portrait"><label>Figure 3.</label><caption><p><italic><tp:taxon-name>Chamberlinius uenoi</tp:taxon-name></italic> (Murakami, 1975) comb. n.<bold>,</bold> left gonopod of male Mt. Banna-dake, Ishigaki-jima Island <bold>A</bold> dorso-mesal view <bold>B</bold> lateral view. (<italic>l</italic> = lamina, <italic>c</italic> = cingulum, <italic>sl</italic> = solenomere, <italic>sph</italic> = solenophore or tibiotarsal process, <italic>lp</italic> = laminar process, <italic>pp</italic> = pointed process)). Scale bar = 0.5 mm.</p></caption><graphic xmlns:xlink="http://www.w3.org/1999/xlink" xlink:href="ZooKeys-156-025-g003.jpg" position="float" orientation="portrait" xlink:type="simple"/></fig><fig id="F2" position="float" orientation="portrait"><label>Figure 2.</label><caption><p><italic><tp:taxon-name>Riukiupeltis jamashinai</tp:taxon-name></italic> Verhoeff, 1939, left gonopod of male from Fukumine-no-kara cave, Miyako-jima Island, 25 August 1979, leg. M. Shimojana <bold>A</bold> mesal view <bold>B</bold> dorsal view <bold>C</bold> ventro-lateral view (<italic>sl</italic> = solenomere, <italic>sph</italic> = solenophore or tibiotarsus). Scale bars = 0.5 mm.</p></caption><graphic xmlns:xlink="http://www.w3.org/1999/xlink" xlink:href="ZooKeys-156-025-g002.jpg" position="float" orientation="portrait" xlink:type="simple"/></fig></tp:treatment-sec><ref-list><ref id="B5"><mixed-citation xmlns:xlink="http://www.w3.org/1999/xlink" xlink:type="simple"><person-group><name name-style="western"><surname>Jeekel</surname><given-names>CAW</given-names></name></person-group> (<year>1968</year>)<source> On the classification and geographical distribution of the family Paradoxosomatidae (Diplopoda, Polydesmida). Nederlandse Entomologische Vereiniging 62, 162 pp.</source></mixed-citation></ref><ref id="B3"><mixed-citation xmlns:xlink="http://www.w3.org/1999/xlink" xlink:type="simple"><person-group><name name-style="western"><surname>Chen</surname><given-names>CC</given-names></name><name name-style="western"><surname>Golovatch</surname><given-names>SI</given-names></name><name name-style="western"><surname>Chang</surname><given-names>HW</given-names></name><name name-style="western"><surname>Chen</surname><given-names>SH</given-names></name></person-group> (<year>2011</year>)<article-title> Revision of the Taiwanese millipede genus <italic>Chamberlinius</italic> Wang, 1956, with descriptions of two new species and a reclassification of the tribe Chamberlinini (Diplopoda, Polydesmida, Paradoxosomatidae).</article-title><source>ZooKeys </source><volume>98</volume>: <fpage>1</fpage>-<lpage>27</lpage>. <ext-link ext-link-type="uri" xlink:href="http://dx.doi.org/10.3897/zookeys.98.1183" xlink:type="simple">doi: 10.3897/zookeys.98.1183</ext-link></mixed-citation></ref></ref-list></tp:taxon-treatment>
